# Supplementary material for: GiniClust3: a fast and memory-efficient tool for rare cell type identification
Source: BMC Bioinformatics. 2020 Apr 25;21:158. doi: 10.1186/s12859-020-3482-1 (PMC7183612; doi:10.1186/s12859-020-3482-1)
Supplement: Supplementary file 2 — Additional file 2: Table S1. Clusters, marker genes and cell mapping results using scMCA in mouse brain dataset. [file 12859_2020_3482_MOESM2_ESM.xlsx]

## Sheet: Sheet1
Clusters	Cell Number	Percentage(%)	Radial_glia	Cajal-Retzius_neuron_cells	Cortical_neurons_-E18-Brain	Astrocytes	Immature_neuron-E18-Brain	Neuron_Fam19a2_high_-E18-Brain	Pyramidal_neuron_cell-Fetal_Brain	Endothelial	Hypothalamus	Erythroblast/Erythrocyte	Neuron_cellcytle_high-E18-Brain	Glutamatergic_neurons_-E18-Brain	Macrophage/Microglia-E18-Brain	Dopaminergic	Stromal	Oligodendrocyte_precursor_cells-E18-Brain	Granulocyte	Ependymal	GABAergic
0	209745	16.85	0	0	0.0592958	0	0	9.53539e-06	0	0	1.43031e-05	4.29092e-05	0	0.94038	0	0	0	0	0	9.53539e-06	0.00024792
1	204033	16.3912	1.47035e-05	0	0.609573	4.90117e-06	0	0	3.92093e-05	0	6.86164e-05	3.43082e-05	4.90117e-06	0.159827	0	4.90117e-06	0	0	0	0.227522	0.00290149
2	143267	11.5095	0	0	0.0851836	2.09399e-05	0.00117962	8.37597e-05	6.97997e-06	0	0.430518	0.000418798	0	0.475106	0	0.000928337	0	0	0	0.000383899	0.0061703
3	95190	7.64717	0.168537	1.05053e-05	0.000525265	0.82183	9.45477e-05	0	1.05053e-05	0	9.45477e-05	0	0.00422313	0.000567286	0	1.05053e-05	0	4.20212e-05	0	0.00117659	0.00051476
4	76507	6.14626	0	3.92121e-05	0.000548969	0.000248343	0	0.000156848	6.53535e-05	6.53535e-05	9.14949e-05	0	5.22828e-05	0.00241808	0	2.61414e-05	0	1.30707e-05	0	3.92121e-05	0.996223
5	60437	4.85526	0	1.65462e-05	0.00938167	9.92769e-05	1.65462e-05	0.0010755	0.00122442	1.65462e-05	0.000496385	3.30923e-05	0.00143952	0.110098	0	0.00167116	0	1.65462e-05	0	0.000777669	0.872926
6	59673	4.79388	0	1.6758e-05	0.00041895	1.6758e-05	3.3516e-05	0.000687078	1.6758e-05	0	0.0172775	0.000117306	0	0.824929	0	0.151911	0	0	0	3.3516e-05	0.00454142
7	55910	4.49158	0.0582543	0	0.230317	5.36577e-05	0.287104	1.78859e-05	3.57718e-05	0	0.084958	0.000643892	0.00409587	0.0268288	0	3.57718e-05	0	0	0	0.300447	0.00720801
8	51885	4.16823	0.0804664	1.92734e-05	0.0065915	0.385198	0.000636022	0.000192734	3.85468e-05	7.70936e-05	0.0012335	0.000269828	0.24722	0.0068806	0	0.000192734	1.92734e-05	0.258263	0	0.00730462	0.00497254
9	47404	3.80824	0	0	0.155704	0	0	4.21905e-05	6.32858e-05	0	0.000253143	0	0	0.65735	0	6.32858e-05	0	0	0	0.000485191	0.186039
10	40004	3.21376	0.355414	0	0.00122488	0.0112239	7.49925e-05	0	2.49975e-05	0	2.49975e-05	9.999e-05	0.000324968	0.000349965	0	0	0	0	0	0.631037	0.00019998
11	38263	3.07389	0.045919	0	0.118339	0.00616784	0.00326686	0.00010454	0	0	0.000182944	0.000182944	0.506782	0.03604	0	5.22698e-05	0	0	0	0.279774	0.00279644
12	38222	3.0706	0	7.84888e-05	0.00222385	0.000235466	0	0.000130815	0.000130815	0.000104652	0.000209304	0	2.61629e-05	0.0106483	0	7.84888e-05	0	0	0	7.84888e-05	0.98595
13	24630	1.97867	0.0123427	0	0.00491271	0.00487211	0	0	0	0	0	0	0.767194	0.00194884	0	8.12018e-05	4.06009e-05	0	0	0.0046691	0.201137
14	20397	1.63861	0.000245134	0.966122	0.00558906	0.0020101	0.0027455	0.000588322	0.000686375	4.90268e-05	0.00455949	4.90268e-05	9.80536e-05	0.010884	0	0.000441241	9.80536e-05	4.90268e-05	0	0.00215718	0.0034809
15	16079	1.29172	0.00186579	0	0.0202749	0.00236333	6.21929e-05	0	0	0.912681	0.00248772	0	0.000497543	0.0378755	0	0.000995087	0.00746315	0	0	0.00609491	0.00373158
16	10429	0.837823	0.000862978	0	0.00728737	0.00383546	0.000958865	0	0	0	0.00239716	0	0.000479432	0.0145747	0	0.000287659	0.96155	0	0	0.00469844	0.00163007
17	9269	0.744633	0.000107887	0.000107887	0.0733628	0.000107887	0.000107887	0.169274	0.00258928	0	0.0315029	0.000107887	0.000107887	0.704607	0	0.0130543	0	0	0	0.00334448	0.00151041
18	6588	0.529253	0.00440194	0.000303582	0.0255009	0.00713418	0.000910747	0.000303582	0.000455373	0.000303582	0.00667881	0.000151791	0.00106254	0.055252	0.834092	0.00106254	0.000607165	0	0.00258045	0.013054	0.0153309
19	6159	0.494789	0.000162364	0.000324728	0.0118526	0	0	0.000649456	0.000162364	0	0.000649456	0	0	0.0266277	0	0.001786	0	0.000487092	0	0.00340964	0.953564
20	5494	0.441365	0.724427	0.00127412	0.00509647	0.131052	0.0484165	0	0.000182017	0	0.00309428	0	0.00345832	0.00819075	0	0	0	0.000364033	0	0.0595195	0.0032763
21	5309	0.426503	0.000376719	0.00150688	0.0489734	0.000565078	0.00150688	0.00395555	0.0129968	0.000188359	0.0050857	0.000565078	0.00263703	0.367866	0	0.00979469	0.00113016	0.000565078	0	0.0060275	0.521567
22	5165	0.414935	0.0418199	0	0.150048	0.0838335	0.0195547	0.000580833	0.0296225	0	0.0619555	0.00948693	0.0280736	0.359923	0	0.0121975	0	0.00387222	0	0.0968054	0.093514
23	4802	0.385773	0.00458142	0.000832986	0.222199	0.00104123	0.00812162	0.00062474	0.00062474	0	0.0229071	0	0.00978759	0.508122	0	0.00478967	0	0.00124948	0	0.0520616	0.163057
24	4299	0.345364	0.0107002	0	0.234938	0.000232612	0	0	0	0	0	0	0.00139567	0.459409	0	0	0	0	0	0.170737	0.122587
25	3616	0.290494	0.028208	0.00801991	0.113662	0.048396	0.00663717	0.00414823	0.0564159	0.0210177	0.0290376	0.232577	0.0105088	0.201604	0.00165929	0.0176991	0.00248894	0.00663717	0	0.0583518	0.13385
26	1571	0.126208	0	0.000636537	0	0	0	0.000636537	0	0	0.0324634	0	0	0.0732018	0	0.888606	0	0	0	0	0.00445576
27	194	0.0155852	0.00515464	0	0.28866	0.00515464	0	0	0.00515464	0	0	0	0.00515464	0.515464	0	0	0	0	0	0.170103	0.00515464
28	74	0.00594485	0.0405405	0	0.0945946	0.0945946	0.0135135	0	0.0135135	0	0.108108	0.0540541	0.0810811	0.310811	0	0	0	0	0	0.135135	0.0540541
29	58	0.00465948	0.0172414	0	0.137931	0.0517241	0.0172414	0	0.0344828	0	0.0689655	0.0172414	0.0172414	0.431034	0	0.0689655	0	0.0172414	0	0.0689655	0.0517241
30	55	0.00441847	0	0	0.0727273	0	0	0	0	0	0	0	0	0.0909091	0	0	0	0	0.836364	0	0
31	25	0.0020084	0.08	0	0.08	0	0	0	0	0	0.12	0.04	0	0.36	0	0.04	0	0	0	0.08	0.2
32	21	0.00168705	0	0	0	0	0	0	0	0	0	0	0.190476	0.047619	0	0	0	0	0	0	0.761905
